# Supplementary material for: Flat PVDF Membrane with Enhanced Hydrophobicity through Alkali Activation and Organofluorosilanisation for Dissolved Methane Recovery
Source: Membranes (Basel). 2022 Apr 15;12(4):426. doi: 10.3390/membranes12040426 (PMC9027404; doi:10.3390/membranes12040426)
Supplement: Supplementary file 1 [file membranes-12-00426-s001.zip]

Archive with 1 entries (1 files):
- membranes-1632775-supplementary.pdf
